# Supplementary material for: A Novel Cuproptosis-Associated Gene Signature to Predict Prognosis in Patients with Pancreatic Cancer
Source: Biomed Res Int. 2023 Jan 18;2023:3419401. doi: 10.1155/2023/3419401 (PMC9876676; doi:10.1155/2023/3419401)
Supplement: Supplementary Materials — Supplementary Table 1: 7978 DEGs between 178 tumor tissues and 171 normal tissues. Supplementary Table 2: 5252 cuproptosis-related genes based on 19 cuproptosis genes. Supplementary Table 3: 202 prognostic genes obtained by univariate Cox regression analysis. Supplementary Table 4: the risk scores and risk groups for all patients. Supplementary Table 5: 183 DEGs between high- and low-risk groups. Supplementary Table 6: risk scores for samples sourced from the GSE62452 and GSE28735 datasets. [file 3419401.f1.zip]

Archive with 6 entries (6 files):
- 3419401.f1.pdf
- 3419401.f2.pdf
- 3419401.f3.pdf
- 3419401.f4.pdf
- 3419401.f5.pdf
- 3419401.f6.pdf
